# Supplementary material for: A library of electrophysiological responses in plants - a model of transversal education and open science
Source: Plant Signal Behav. 2024 Mar 17;19(1):2310977. doi: 10.1080/15592324.2024.2310977 (PMC10950275; doi:10.1080/15592324.2024.2310977)
Supplement: Supplemental Material [file KPSB_A_2310977_SM1689.zip]

Archive with 1,726 entries (1,598 files):
- Plant E.Phys. Source Data /
- __MACOSX/._Plant E.Phys. Source Data 
- Plant E.Phys. Source Data /Origanum/
- __MACOSX/Plant E.Phys. Source Data /._Origanum
- Plant E.Phys. Source Data /Capsicum/
- __MACOSX/Plant E.Phys. Source Data /._Capsicum
- Plant E.Phys. Source Data /Salvia/
- __MACOSX/Plant E.Phys. Source Data /._Salvia
- Plant E.Phys. Source Data /Ocimum/
- __MACOSX/Plant E.Phys. Source Data /._Ocimum
- Plant E.Phys. Source Data /.DS_Store
- __MACOSX/Plant E.Phys. Source Data /._.DS_Store
- Plant E.Phys. Source Data /Cyperus/
- __MACOSX/Plant E.Phys. Source Data /._Cyperus
- Plant E.Phys. Source Data /Drosera/
- __MACOSX/Plant E.Phys. Source Data /._Drosera
- Plant E.Phys. Source Data /Solanum/
- __MACOSX/Plant E.Phys. Source Data /._Solanum
- Plant E.Phys. Source Data /Ruta/
- __MACOSX/Plant E.Phys. Source Data /._Ruta
- Plant E.Phys. Source Data /Plectranthus/
- __MACOSX/Plant E.Phys. Source Data /._Plectranthus
- Plant E.Phys. Source Data /Polypodiopsida/
- __MACOSX/Plant E.Phys. Source Data /._Polypodiopsida
- Plant E.Phys. Source Data /Melissa/
- __MACOSX/Plant E.Phys. Source Data /._Melissa
- Plant E.Phys. Source Data /Dionaea/
- __MACOSX/Plant E.Phys. Source Data /._Dionaea
- Plant E.Phys. Source Data /Araucaria/
- __MACOSX/Plant E.Phys. Source Data /._Araucaria
- Plant E.Phys. Source Data /Impatiens/
- __MACOSX/Plant E.Phys. Source Data /._Impatiens
- Plant E.Phys. Source Data /Hedera/
- __MACOSX/Plant E.Phys. Source Data /._Hedera
- Plant E.Phys. Source Data /Mimosa/
- __MACOSX/Plant E.Phys. Source Data /._Mimosa
- Plant E.Phys. Source Data /Peperomia/
- __MACOSX/Plant E.Phys. Source Data /._Peperomia
- Plant E.Phys. Source Data /Liquidambar/
- __MACOSX/Plant E.Phys. Source Data /._Liquidambar
- Plant E.Phys. Source Data /Trifolium/
- __MACOSX/Plant E.Phys. Source Data /._Trifolium
- Plant E.Phys. Source Data /Daucus/
- __MACOSX/Plant E.Phys. Source Data /._Daucus
- Plant E.Phys. Source Data /Rosa/
- __MACOSX/Plant E.Phys. Source Data /._Rosa
- Plant E.Phys. Source Data /Mentha/
- __MACOSX/Plant E.Phys. Source Data /._Mentha
- Plant E.Phys. Source Data /Origanum/BYB_Recording_2022-10-19_11.14.39.wav
- __MACOSX/Plant E.Phys. Source Data /Origanum/._BYB_Recording_2022-10-19_11.14.39.wav
- Plant E.Phys. Source Data /Origanum/BYB_Recording_2022-10-19_11.26.09-events.txt
- __MACOSX/Plant E.Phys. Source Data /Origanum/._BYB_Recording_2022-10-19_11.26.09-events.txt
- Plant E.Phys. Source Data /Origanum/BYB_Recording_2022-10-19_11.18.14.wav
- __MACOSX/Plant E.Phys. Source Data /Origanum/._BYB_Recording_2022-10-19_11.18.14.wav
- Plant E.Phys. Source Data /Origanum/BYB_Recording_2022-11-23_15.31.45.wav
- __MACOSX/Plant E.Phys. Source Data /Origanum/._BYB_Recording_2022-11-23_15.31.45.wav
- Plant E.Phys. Source Data /Origanum/BYB_Recording_2022-10-19_11.26.09.wav
- __MACOSX/Plant E.Phys. Source Data /Origanum/._BYB_Recording_2022-10-19_11.26.09.wav
- Plant E.Phys. Source Data /Origanum/BYB_Recording_2022-10-19_11.18.14-events.txt
- __MACOSX/Plant E.Phys. Source Data /Origanum/._BYB_Recording_2022-10-19_11.18.14-events.txt
- Plant E.Phys. Source Data /Origanum/BYB_Recording_2022-10-19_11.22.43.wav
- __MACOSX/Plant E.Phys. Source Data /Origanum/._BYB_Recording_2022-10-19_11.22.43.wav
- Plant E.Phys. Source Data /Origanum/BYB_Recording_2022-10-19_11.14.39-events.txt
- __MACOSX/Plant E.Phys. Source Data /Origanum/._BYB_Recording_2022-10-19_11.14.39-events.txt
- Plant E.Phys. Source Data /Origanum/BYB_Recording_2022-10-19_11.22.43-events.txt
- __MACOSX/Plant E.Phys. Source Data /Origanum/._BYB_Recording_2022-10-19_11.22.43-events.txt
- Plant E.Phys. Source Data /Origanum/BYB_Recording_2022-11-23_15.31.45-events.txt
- __MACOSX/Plant E.Phys. Source Data /Origanum/._BYB_Recording_2022-11-23_15.31.45-events.txt
- Plant E.Phys. Source Data /Capsicum/Isny Capsicum frutescens Stimulus Cut BYB_Recording_2021-10-09_15.30.10.wav
- __MACOSX/Plant E.Phys. Source Data /Capsicum/._Isny Capsicum frutescens Stimulus Cut BYB_Recording_2021-10-09_15.30.10.wav
- Plant E.Phys. Source Data /Capsicum/.DS_Store
- __MACOSX/Plant E.Phys. Source Data /Capsicum/._.DS_Store
- Plant E.Phys. Source Data /Capsicum/Isny Capsicum frutescens Stimulus Cut BYB_Recording_2021-10-09_15.30.10-events.txt
- __MACOSX/Plant E.Phys. Source Data /Capsicum/._Isny Capsicum frutescens Stimulus Cut BYB_Recording_2021-10-09_15.30.10-events.txt
- Plant E.Phys. Source Data /Capsicum/Chile Serbia/
- __MACOSX/Plant E.Phys. Source Data /Capsicum/._Chile Serbia
- Plant E.Phys. Source Data /Capsicum/signal-2022-09-07-150046.mp4
- __MACOSX/Plant E.Phys. Source Data /Capsicum/._signal-2022-09-07-150046.mp4
- Plant E.Phys. Source Data /Capsicum/Isny Capsicum frutescens Stimulus Cut BYB_Recording_2021-10-09_15.39.14.wav
- __MACOSX/Plant E.Phys. Source Data /Capsicum/._Isny Capsicum frutescens Stimulus Cut BYB_Recording_2021-10-09_15.39.14.wav
- Plant E.Phys. Source Data /Capsicum/Isny Capsicum frutescens Stimulus Cut BYB_Recording_2021-10-09_15.39.14-events.txt
- __MACOSX/Plant E.Phys. Source Data /Capsicum/._Isny Capsicum frutescens Stimulus Cut BYB_Recording_2021-10-09_15.39.14-events.txt
- Plant E.Phys. Source Data /Salvia/salvia danae/
- __MACOSX/Plant E.Phys. Source Data /Salvia/._salvia danae
- Plant E.Phys. Source Data /Salvia/.DS_Store
- __MACOSX/Plant E.Phys. Source Data /Salvia/._.DS_Store
- Plant E.Phys. Source Data /Salvia/BYB_Recording_2022-12-12_13.02.00.wav
- __MACOSX/Plant E.Phys. Source Data /Salvia/._BYB_Recording_2022-12-12_13.02.00.wav
- Plant E.Phys. Source Data /Salvia/BYB_Recording_2022-12-12_13.15.00-events.txt
- __MACOSX/Plant E.Phys. Source Data /Salvia/._BYB_Recording_2022-12-12_13.15.00-events.txt
- Plant E.Phys. Source Data /Salvia/BYB_Recording_2022-12-12_13.02.00-events.txt
- __MACOSX/Plant E.Phys. Source Data /Salvia/._BYB_Recording_2022-12-12_13.02.00-events.txt
- Plant E.Phys. Source Data /Salvia/BYB_Recording_2022-12-12_13.12.56-events.txt
- __MACOSX/Plant E.Phys. Source Data /Salvia/._BYB_Recording_2022-12-12_13.12.56-events.txt
- Plant E.Phys. Source Data /Salvia/BYB_Recording_2022-11-15_14.58.32-events.txt
- __MACOSX/Plant E.Phys. Source Data /Salvia/._BYB_Recording_2022-11-15_14.58.32-events.txt
- Plant E.Phys. Source Data /Salvia/BYB_Recording_2022-12-12_12.59.55.wav
- __MACOSX/Plant E.Phys. Source Data /Salvia/._BYB_Recording_2022-12-12_12.59.55.wav
- Plant E.Phys. Source Data /Salvia/BYB_Recording_2022-11-15_14.51.13-events.txt
- __MACOSX/Plant E.Phys. Source Data /Salvia/._BYB_Recording_2022-11-15_14.51.13-events.txt
- Plant E.Phys. Source Data /Salvia/BYB_Recording_2022-12-12_13.07.49-events.txt
- __MACOSX/Plant E.Phys. Source Data /Salvia/._BYB_Recording_2022-12-12_13.07.49-events.txt
- Plant E.Phys. Source Data /Salvia/BYB_Recording_2022-12-12_13.15.00.wav
- __MACOSX/Plant E.Phys. Source Data /Salvia/._BYB_Recording_2022-12-12_13.15.00.wav
- Plant E.Phys. Source Data /Salvia/BYB_Recording_2022-11-15_14.58.32.wav
- __MACOSX/Plant E.Phys. Source Data /Salvia/._BYB_Recording_2022-11-15_14.58.32.wav
- Plant E.Phys. Source Data /Salvia/Rosemary Serbia/
- __MACOSX/Plant E.Phys. Source Data /Salvia/._Rosemary Serbia
- Plant E.Phys. Source Data /Salvia/BYB_Recording_2022-12-12_12.59.55-events.txt
- __MACOSX/Plant E.Phys. Source Data /Salvia/._BYB_Recording_2022-12-12_12.59.55-events.txt
- Plant E.Phys. Source Data /Salvia/BYB_Recording_2022-12-12_13.07.49.wav
- __MACOSX/Plant E.Phys. Source Data /Salvia/._BYB_Recording_2022-12-12_13.07.49.wav
- Plant E.Phys. Source Data /Salvia/BYB_Recording_2022-12-12_13.12.56.wav
- __MACOSX/Plant E.Phys. Source Data /Salvia/._BYB_Recording_2022-12-12_13.12.56.wav
- Plant E.Phys. Source Data /Salvia/BYB_Recording_2022-11-15_14.51.13.wav
- __MACOSX/Plant E.Phys. Source Data /Salvia/._BYB_Recording_2022-11-15_14.51.13.wav
- Plant E.Phys. Source Data /Ocimum/BYB_Recording_2023-02-06_22.28.29-events.txt
- __MACOSX/Plant E.Phys. Source Data /Ocimum/._BYB_Recording_2023-02-06_22.28.29-events.txt
- Plant E.Phys. Source Data /Ocimum/BYB_Recording_2022-11-22_15.14.41.wav
- __MACOSX/Plant E.Phys. Source Data /Ocimum/._BYB_Recording_2022-11-22_15.14.41.wav
- Plant E.Phys. Source Data /Ocimum/BYB_Recording_2023-01-05_16.11.36.wav
- __MACOSX/Plant E.Phys. Source Data /Ocimum/._BYB_Recording_2023-01-05_16.11.36.wav
- Plant E.Phys. Source Data /Ocimum/BYB_Recording_2023-01-05_16.04.29.wav
- __MACOSX/Plant E.Phys. Source Data /Ocimum/._BYB_Recording_2023-01-05_16.04.29.wav
- Plant E.Phys. Source Data /Ocimum/Munich Ocimum basilicum_2 Stimulus Fire BYB_Recording_2022-09-15_12.43.24.wav
- __MACOSX/Plant E.Phys. Source Data /Ocimum/._Munich Ocimum basilicum_2 Stimulus Fire BYB_Recording_2022-09-15_12.43.24.wav
- Plant E.Phys. Source Data /Ocimum/BYB_Recording_2023-01-05_16.20.15-events.txt
- __MACOSX/Plant E.Phys. Source Data /Ocimum/._BYB_Recording_2023-01-05_16.20.15-events.txt
- Plant E.Phys. Source Data /Ocimum/BYB_Recording_2022-11-22_15.00.47-events.txt
- __MACOSX/Plant E.Phys. Source Data /Ocimum/._BYB_Recording_2022-11-22_15.00.47-events.txt
- Plant E.Phys. Source Data /Ocimum/BYB_Recording_2023-02-06_22.15.56.wav
- __MACOSX/Plant E.Phys. Source Data /Ocimum/._BYB_Recording_2023-02-06_22.15.56.wav
- Plant E.Phys. Source Data /Ocimum/BYB_Recording_2023-01-05_16.20.15.wav
- __MACOSX/Plant E.Phys. Source Data /Ocimum/._BYB_Recording_2023-01-05_16.20.15.wav
- Plant E.Phys. Source Data /Ocimum/BYB_Recording_2023-01-05_15.55.48-events.txt
- __MACOSX/Plant E.Phys. Source Data /Ocimum/._BYB_Recording_2023-01-05_15.55.48-events.txt
- Plant E.Phys. Source Data /Ocimum/BYB_Recording_2023-02-06_22.30.13.wav
- __MACOSX/Plant E.Phys. Source Data /Ocimum/._BYB_Recording_2023-02-06_22.30.13.wav
- Plant E.Phys. Source Data /Ocimum/.DS_Store
- __MACOSX/Plant E.Phys. Source Data /Ocimum/._.DS_Store
- Plant E.Phys. Source Data /Ocimum/Munich Ocimum basilicum_3 Stimulus Fire BYB_Recording_2022-09-15_12.49.01-events.txt
- __MACOSX/Plant E.Phys. Source Data /Ocimum/._Munich Ocimum basilicum_3 Stimulus Fire BYB_Recording_2022-09-15_12.49.01-events.txt
- Plant E.Phys. Source Data /Ocimum/BYB_Recording_2022-11-22_15.23.12.wav
- __MACOSX/Plant E.Phys. Source Data /Ocimum/._BYB_Recording_2022-11-22_15.23.12.wav
- Plant E.Phys. Source Data /Ocimum/Munich Ocimum basilicum_1 Stimulus Fire BYB_Recording_2022-09-15_12.26.28.wav
- __MACOSX/Plant E.Phys. Source Data /Ocimum/._Munich Ocimum basilicum_1 Stimulus Fire BYB_Recording_2022-09-15_12.26.28.wav
- Plant E.Phys. Source Data /Ocimum/BYB_Recording_2023-01-05_16.22.55-events.txt
- __MACOSX/Plant E.Phys. Source Data /Ocimum/._BYB_Recording_2023-01-05_16.22.55-events.txt
- Plant E.Phys. Source Data /Ocimum/BYB_Recording_2022-11-22_15.26.00-events.txt
- __MACOSX/Plant E.Phys. Source Data /Ocimum/._BYB_Recording_2022-11-22_15.26.00-events.txt
- Plant E.Phys. Source Data /Ocimum/Danae/
- __MACOSX/Plant E.Phys. Source Data /Ocimum/._Danae
- Plant E.Phys. Source Data /Ocimum/BYB_Recording_2023-02-06_22.24.00.wav
- __MACOSX/Plant E.Phys. Source Data /Ocimum/._BYB_Recording_2023-02-06_22.24.00.wav
- Plant E.Phys. Source Data /Ocimum/BYB_Recording_2023-02-06_22.17.25.wav
- __MACOSX/Plant E.Phys. Source Data /Ocimum/._BYB_Recording_2023-02-06_22.17.25.wav
- Plant E.Phys. Source Data /Ocimum/BYB_Recording_2023-02-06_22.28.29.wav
- __MACOSX/Plant E.Phys. Source Data /Ocimum/._BYB_Recording_2023-02-06_22.28.29.wav
- Plant E.Phys. Source Data /Ocimum/BYB_Recording_2022-11-22_15.20.25.wav
- __MACOSX/Plant E.Phys. Source Data /Ocimum/._BYB_Recording_2022-11-22_15.20.25.wav
- Plant E.Phys. Source Data /Ocimum/BYB_Recording_2022-11-22_15.23.12-events.txt
- __MACOSX/Plant E.Phys. Source Data /Ocimum/._BYB_Recording_2022-11-22_15.23.12-events.txt
- Plant E.Phys. Source Data /Ocimum/BYB_Recording_2023-02-06_22.17.25-events.txt
- __MACOSX/Plant E.Phys. Source Data /Ocimum/._BYB_Recording_2023-02-06_22.17.25-events.txt
- Plant E.Phys. Source Data /Ocimum/BYB_Recording_2023-02-06_22.22.24-events.txt
- __MACOSX/Plant E.Phys. Source Data /Ocimum/._BYB_Recording_2023-02-06_22.22.24-events.txt
- Plant E.Phys. Source Data /Ocimum/BYB_Recording_2022-11-22_15.20.25-events.txt
- __MACOSX/Plant E.Phys. Source Data /Ocimum/._BYB_Recording_2022-11-22_15.20.25-events.txt
- Plant E.Phys. Source Data /Ocimum/BYB_Recording_2022-11-22_15.00.47.wav
- __MACOSX/Plant E.Phys. Source Data /Ocimum/._BYB_Recording_2022-11-22_15.00.47.wav
- Plant E.Phys. Source Data /Ocimum/BYB_Recording_2023-01-05_16.09.29.wav
- __MACOSX/Plant E.Phys. Source Data /Ocimum/._BYB_Recording_2023-01-05_16.09.29.wav
- Plant E.Phys. Source Data /Ocimum/BYB_Recording_2023-02-06_22.30.13-events.txt
- __MACOSX/Plant E.Phys. Source Data /Ocimum/._BYB_Recording_2023-02-06_22.30.13-events.txt
- Plant E.Phys. Source Data /Ocimum/BYB_Recording_2023-01-05_16.11.36-events.txt
- __MACOSX/Plant E.Phys. Source Data /Ocimum/._BYB_Recording_2023-01-05_16.11.36-events.txt
- Plant E.Phys. Source Data /Ocimum/BYB_Recording_2023-02-06_22.15.56-events.txt
- __MACOSX/Plant E.Phys. Source Data /Ocimum/._BYB_Recording_2023-02-06_22.15.56-events.txt
- Plant E.Phys. Source Data /Ocimum/Munich Ocimum basilicum_3 Stimulus Fire BYB_Recording_2022-09-15_12.49.01.wav
- __MACOSX/Plant E.Phys. Source Data /Ocimum/._Munich Ocimum basilicum_3 Stimulus Fire BYB_Recording_2022-09-15_12.49.01.wav
- Plant E.Phys. Source Data /Ocimum/BYB_Recording_2023-01-05_16.04.29-events.txt
- __MACOSX/Plant E.Phys. Source Data /Ocimum/._BYB_Recording_2023-01-05_16.04.29-events.txt
- Plant E.Phys. Source Data /Ocimum/Munich Ocimum basilicum_1 Stimulus Fire BYB_Recording_2022-09-15_12.26.28-events.txt
- __MACOSX/Plant E.Phys. Source Data /Ocimum/._Munich Ocimum basilicum_1 Stimulus Fire BYB_Recording_2022-09-15_12.26.28-events.txt
- Plant E.Phys. Source Data /Ocimum/Basil Serbia/
- __MACOSX/Plant E.Phys. Source Data /Ocimum/._Basil Serbia
- Plant E.Phys. Source Data /Ocimum/BYB_Recording_2023-01-05_16.22.55.wav
- __MACOSX/Plant E.Phys. Source Data /Ocimum/._BYB_Recording_2023-01-05_16.22.55.wav
- Plant E.Phys. Source Data /Ocimum/Munich Ocimum basilicum_2 Stimulus Fire BYB_Recording_2022-09-15_12.43.24-events.txt
- __MACOSX/Plant E.Phys. Source Data /Ocimum/._Munich Ocimum basilicum_2 Stimulus Fire BYB_Recording_2022-09-15_12.43.24-events.txt
- Plant E.Phys. Source Data /Ocimum/BYB_Recording_2023-01-05_15.55.48.wav
- __MACOSX/Plant E.Phys. Source Data /Ocimum/._BYB_Recording_2023-01-05_15.55.48.wav
- Plant E.Phys. Source Data /Ocimum/BYB_Recording_2023-01-05_16.09.29-events.txt
- __MACOSX/Plant E.Phys. Source Data /Ocimum/._BYB_Recording_2023-01-05_16.09.29-events.txt
- Plant E.Phys. Source Data /Ocimum/BYB_Recording_2023-02-06_22.24.00-events.txt
- __MACOSX/Plant E.Phys. Source Data /Ocimum/._BYB_Recording_2023-02-06_22.24.00-events.txt
- Plant E.Phys. Source Data /Ocimum/BYB_Recording_2022-11-22_15.14.41-events.txt
- __MACOSX/Plant E.Phys. Source Data /Ocimum/._BYB_Recording_2022-11-22_15.14.41-events.txt
- Plant E.Phys. Source Data /Ocimum/BYB_Recording_2023-02-06_22.22.24.wav
- __MACOSX/Plant E.Phys. Source Data /Ocimum/._BYB_Recording_2023-02-06_22.22.24.wav
- Plant E.Phys. Source Data /Ocimum/BYB_Recording_2022-11-22_15.26.00.wav
- __MACOSX/Plant E.Phys. Source Data /Ocimum/._BYB_Recording_2022-11-22_15.26.00.wav
- Plant E.Phys. Source Data /Cyperus/ground stem/
- __MACOSX/Plant E.Phys. Source Data /Cyperus/._ground stem
- Plant E.Phys. Source Data /Cyperus/BYB_Recording_2022-11-02_09.40.28-events.txt
- __MACOSX/Plant E.Phys. Source Data /Cyperus/._BYB_Recording_2022-11-02_09.40.28-events.txt
- Plant E.Phys. Source Data /Cyperus/BYB_Recording_2022-11-02_09.40.28.wav
- __MACOSX/Plant E.Phys. Source Data /Cyperus/._BYB_Recording_2022-11-02_09.40.28.wav
- Plant E.Phys. Source Data /Cyperus/.DS_Store
- __MACOSX/Plant E.Phys. Source Data /Cyperus/._.DS_Store
- Plant E.Phys. Source Data /Cyperus/ground branch/
- __MACOSX/Plant E.Phys. Source Data /Cyperus/._ground branch
- Plant E.Phys. Source Data /Cyperus/BYB_Recording_2022-11-02_09.35.04.wav
- __MACOSX/Plant E.Phys. Source Data /Cyperus/._BYB_Recording_2022-11-02_09.35.04.wav
- Plant E.Phys. Source Data /Cyperus/BYB_Recording_2022-12-02_15.15.26.wav
- __MACOSX/Plant E.Phys. Source Data /Cyperus/._BYB_Recording_2022-12-02_15.15.26.wav
- Plant E.Phys. Source Data /Cyperus/BYB_Recording_2022-11-02_09.35.04-events.txt
- __MACOSX/Plant E.Phys. Source Data /Cyperus/._BYB_Recording_2022-11-02_09.35.04-events.txt
- Plant E.Phys. Source Data /Cyperus/BYB_Recording_2022-12-02_15.05.19-events.txt
- __MACOSX/Plant E.Phys. Source Data /Cyperus/._BYB_Recording_2022-12-02_15.05.19-events.txt
- Plant E.Phys. Source Data /Cyperus/BYB_Recording_2022-12-02_15.15.26-events.txt
- __MACOSX/Plant E.Phys. Source Data /Cyperus/._BYB_Recording_2022-12-02_15.15.26-events.txt
- Plant E.Phys. Source Data /Cyperus/BYB_Recording_2022-12-02_15.05.19.wav
- __MACOSX/Plant E.Phys. Source Data /Cyperus/._BYB_Recording_2022-12-02_15.05.19.wav
- Plant E.Phys. Source Data /Drosera/Ann Arbor Drosera_3 Stimulus Fire Distance 14.50mm BYB_Recording_2021-07-23_18.40.44.wav
- __MACOSX/Plant E.Phys. Source Data /Drosera/._Ann Arbor Drosera_3 Stimulus Fire Distance 14.50mm BYB_Recording_2021-07-23_18.40.44.wav
- Plant E.Phys. Source Data /Drosera/Ann Arbor Drosera_6 Stimulus Fire Distance 17.84mm BYB_Recording_2021-08-09_18.14.23.wav
- __MACOSX/Plant E.Phys. Source Data /Drosera/._Ann Arbor Drosera_6 Stimulus Fire Distance 17.84mm BYB_Recording_2021-08-09_18.14.23.wav
- Plant E.Phys. Source Data /Drosera/Ann Arbor Drosera_2 Stimulus Fire Distance 6.47mm BYB_Recording_2021-08-10_15.55.16.wav
- __MACOSX/Plant E.Phys. Source Data /Drosera/._Ann Arbor Drosera_2 Stimulus Fire Distance 6.47mm BYB_Recording_2021-08-10_15.55.16.wav
- Plant E.Phys. Source Data /Drosera/Ann Arbor Drosera_2 Stimulus Fire Distance 6.47mm BYB_Recording_2021-08-10_15.55.16-events.txt
- __MACOSX/Plant E.Phys. Source Data /Drosera/._Ann Arbor Drosera_2 Stimulus Fire Distance 6.47mm BYB_Recording_2021-08-10_15.55.16-events.txt
- Plant E.Phys. Source Data /Drosera/Ann Arbor Drosera_1 Stimulus Fire Distance 13.30mm BYB_Recording_2021-07-23_19.13.21-events.txt
- __MACOSX/Plant E.Phys. Source Data /Drosera/._Ann Arbor Drosera_1 Stimulus Fire Distance 13.30mm BYB_Recording_2021-07-23_19.13.21-events.txt
- Plant E.Phys. Source Data /Drosera/Ann Arbor Drosera_1 Stimulus Fire Distance 13.30mm BYB_Recording_2021-07-23_19.13.21.wav
- __MACOSX/Plant E.Phys. Source Data /Drosera/._Ann Arbor Drosera_1 Stimulus Fire Distance 13.30mm BYB_Recording_2021-07-23_19.13.21.wav
- Plant E.Phys. Source Data /Drosera/Ann Arbor Drosera_6 Stimulus Fire Distance 18.47mm BYB_Recording_2021-08-09_18.04.22-events.txt
- __MACOSX/Plant E.Phys. Source Data /Drosera/._Ann Arbor Drosera_6 Stimulus Fire Distance 18.47mm BYB_Recording_2021-08-09_18.04.22-events.txt
- Plant E.Phys. Source Data /Drosera/Ann Arbor Drosera_2 Stimulus Fire Distance 6.74mm BYB_Recording_2021-08-10_15.55.16.wav
- __MACOSX/Plant E.Phys. Source Data /Drosera/._Ann Arbor Drosera_2 Stimulus Fire Distance 6.74mm BYB_Recording_2021-08-10_15.55.16.wav
- Plant E.Phys. Source Data /Drosera/Ann Arbor Drosera_4 Stimulus Fire Distance 20.13mm BYB_Recording_2021-08-09_17.06.48.wav
- __MACOSX/Plant E.Phys. Source Data /Drosera/._Ann Arbor Drosera_4 Stimulus Fire Distance 20.13mm BYB_Recording_2021-08-09_17.06.48.wav
- Plant E.Phys. Source Data /Drosera/Ann Arbor Drosera_2 Stimulus Fire Distance 19.00mm BYB_Recording_2021-07-23_19.02.11.wav
- __MACOSX/Plant E.Phys. Source Data /Drosera/._Ann Arbor Drosera_2 Stimulus Fire Distance 19.00mm BYB_Recording_2021-07-23_19.02.11.wav
- Plant E.Phys. Source Data /Drosera/Ann Arbor Drosera_2 Stimulus Fire Distance 10.60mm BYB_Recording_2021-07-23_19.33.40-events.txt
- __MACOSX/Plant E.Phys. Source Data /Drosera/._Ann Arbor Drosera_2 Stimulus Fire Distance 10.60mm BYB_Recording_2021-07-23_19.33.40-events.txt
- Plant E.Phys. Source Data /Drosera/Ann Arbor Drosera_2 Stimulus Fire Distance 10.60mm BYB_Recording_2021-07-23_19.33.40.wav
- __MACOSX/Plant E.Phys. Source Data /Drosera/._Ann Arbor Drosera_2 Stimulus Fire Distance 10.60mm BYB_Recording_2021-07-23_19.33.40.wav
- Plant E.Phys. Source Data /Drosera/Ann Arbor Drosera_6 Stimulus Fire Distance 14.77mm BYB_Recording_2021-08-10_16.00.19-events.txt
- __MACOSX/Plant E.Phys. Source Data /Drosera/._Ann Arbor Drosera_6 Stimulus Fire Distance 14.77mm BYB_Recording_2021-08-10_16.00.19-events.txt
- Plant E.Phys. Source Data /Drosera/Ann Arbor Drosera_6 Stimulus Fire Distance 18.47mm BYB_Recording_2021-08-09_18.04.22.wav
- __MACOSX/Plant E.Phys. Source Data /Drosera/._Ann Arbor Drosera_6 Stimulus Fire Distance 18.47mm BYB_Recording_2021-08-09_18.04.22.wav
- Plant E.Phys. Source Data /Drosera/Ann Arbor Drosera_6 Stimulus Fire Distance 17.84mm BYB_Recording_2021-08-09_18.14.23-events.txt
- __MACOSX/Plant E.Phys. Source Data /Drosera/._Ann Arbor Drosera_6 Stimulus Fire Distance 17.84mm BYB_Recording_2021-08-09_18.14.23-events.txt
- Plant E.Phys. Source Data /Drosera/Ann Arbor Drosera_2 Stimulus Fire Distance 19.00mm BYB_Recording_2021-07-23_19.02.11-events.txt
- __MACOSX/Plant E.Phys. Source Data /Drosera/._Ann Arbor Drosera_2 Stimulus Fire Distance 19.00mm BYB_Recording_2021-07-23_19.02.11-events.txt
- Plant E.Phys. Source Data /Drosera/boxplot.png
- __MACOSX/Plant E.Phys. Source Data /Drosera/._boxplot.png
- Plant E.Phys. Source Data /Drosera/.ipynb_checkpoints/
- __MACOSX/Plant E.Phys. Source Data /Drosera/._.ipynb_checkpoints
- Plant E.Phys. Source Data /Drosera/Ann Arbor Drosera_6 Stimulus Fire Distance 14.77mm BYB_Recording_2021-08-10_16.00.19.wav
- __MACOSX/Plant E.Phys. Source Data /Drosera/._Ann Arbor Drosera_6 Stimulus Fire Distance 14.77mm BYB_Recording_2021-08-10_16.00.19.wav
- Plant E.Phys. Source Data /Drosera/Ann Arbor Drosera_2 Stimulus Fire Distance 6.74mm BYB_Recording_2021-08-10_15.55.16-events.txt
- __MACOSX/Plant E.Phys. Source Data /Drosera/._Ann Arbor Drosera_2 Stimulus Fire Distance 6.74mm BYB_Recording_2021-08-10_15.55.16-events.txt
- Plant E.Phys. Source Data /Drosera/Ann Arbor Drosera_3 Stimulus Fire Distance 14.50mm BYB_Recording_2021-07-23_18.40.44-events.txt
- __MACOSX/Plant E.Phys. Source Data /Drosera/._Ann Arbor Drosera_3 Stimulus Fire Distance 14.50mm BYB_Recording_2021-07-23_18.40.44-events.txt
- Plant E.Phys. Source Data /Drosera/Ann Arbor Drosera_4 Stimulus Fire Distance 20.13mm BYB_Recording_2021-08-09_17.06.48-events.txt
- __MACOSX/Plant E.Phys. Source Data /Drosera/._Ann Arbor Drosera_4 Stimulus Fire Distance 20.13mm BYB_Recording_2021-08-09_17.06.48-events.txt
- Plant E.Phys. Source Data /Solanum/Tomato Serbia/
- __MACOSX/Plant E.Phys. Source Data /Solanum/._Tomato Serbia
- Plant E.Phys. Source Data /Solanum/tomate danae/
- __MACOSX/Plant E.Phys. Source Data /Solanum/._tomate danae
- Plant E.Phys. Source Data /Solanum/.DS_Store
- __MACOSX/Plant E.Phys. Source Data /Solanum/._.DS_Store
- Plant E.Phys. Source Data /Solanum/Tomate Colegio/
- __MACOSX/Plant E.Phys. Source Data /Solanum/._Tomate Colegio
- Plant E.Phys. Source Data /Solanum/Tomate Ann Arbor/
- __MACOSX/Plant E.Phys. Source Data /Solanum/._Tomate Ann Arbor
- Plant E.Phys. Source Data /Ruta/BYB_Recording_2023-02-06_21.58.28.wav
- __MACOSX/Plant E.Phys. Source Data /Ruta/._BYB_Recording_2023-02-06_21.58.28.wav
- Plant E.Phys. Source Data /Ruta/BYB_Recording_2023-02-06_22.12.52-events.txt
- __MACOSX/Plant E.Phys. Source Data /Ruta/._BYB_Recording_2023-02-06_22.12.52-events.txt
- Plant E.Phys. Source Data /Ruta/planta 2, exp 1 y 2/
- __MACOSX/Plant E.Phys. Source Data /Ruta/._planta 2, exp 1 y 2
- Plant E.Phys. Source Data /Ruta/BYB_Recording_2023-02-06_22.02.13-events.txt
- __MACOSX/Plant E.Phys. Source Data /Ruta/._BYB_Recording_2023-02-06_22.02.13-events.txt
- Plant E.Phys. Source Data /Ruta/planta 1 13-02-23/
- __MACOSX/Plant E.Phys. Source Data /Ruta/._planta 1 13-02-23
- Plant E.Phys. Source Data /Ruta/BYB_Recording_2023-02-06_22.08.58-events.txt
- __MACOSX/Plant E.Phys. Source Data /Ruta/._BYB_Recording_2023-02-06_22.08.58-events.txt
- Plant E.Phys. Source Data /Ruta/.DS_Store
- __MACOSX/Plant E.Phys. Source Data /Ruta/._.DS_Store
- Plant E.Phys. Source Data /Ruta/planta 1, 2 experimentos/
- __MACOSX/Plant E.Phys. Source Data /Ruta/._planta 1, 2 experimentos
- Plant E.Phys. Source Data /Ruta/BYB_Recording_2023-02-06_22.02.13.wav
- __MACOSX/Plant E.Phys. Source Data /Ruta/._BYB_Recording_2023-02-06_22.02.13.wav
- Plant E.Phys. Source Data /Ruta/BYB_Recording_2023-02-06_21.55.22.wav
- __MACOSX/Plant E.Phys. Source Data /Ruta/._BYB_Recording_2023-02-06_21.55.22.wav
- Plant E.Phys. Source Data /Ruta/BYB_Recording_2023-02-06_21.55.22-events.txt
- __MACOSX/Plant E.Phys. Source Data /Ruta/._BYB_Recording_2023-02-06_21.55.22-events.txt
[truncated: 1,426 more entries]
