# Supplementary material for: A library of electrophysiological responses in plants - a model of transversal education and open science
Source: Plant Signal Behav. 2024 Mar 17;19(1):2310977. doi: 10.1080/15592324.2024.2310977 (PMC10950275; doi:10.1080/15592324.2024.2310977)
Supplement: Supplemental Material [file KPSB_A_2310977_SM1689.zip › Plant E.Phys. Source Data /Dionaea/Venus - Colegio/BYB_Recording_2022-12-09_12.38.45-events.txt]

# Marker IDs can be arbitrary strings.
# Marker ID,	Time (in s)
1,	2.4283
1,	134.8427
1,	289.3790
2,	395.0899
2,	486.5325
2,	585.5272
3,	671.5188
3,	752.9703
3,	781.9233
