# Supplementary material for: A library of electrophysiological responses in plants - a model of transversal education and open science
Source: Plant Signal Behav. 2024 Mar 17;19(1):2310977. doi: 10.1080/15592324.2024.2310977 (PMC10950275; doi:10.1080/15592324.2024.2310977)
Supplement: Supplemental Material [file KPSB_A_2310977_SM1689.zip › Plant E.Phys. Source Data /Hedera/Ivy danae/BYB_Recording_2023-02-06_22.58.48-events.txt]

# Marker IDs can be arbitrary strings.
# Marker ID,	Time (in s)
1,	2.7797
2,	8.5040
